# Supplementary material for: Water-Floating Hydrogel Polymer Microsphere Composites for Application in Hydrological Mining of Cu(II) Ions
Source: Nanomaterials (Basel). 2023 Sep 22;13(19):2619. doi: 10.3390/nano13192619 (PMC10574089; doi:10.3390/nano13192619)
Supplement: Supplementary file 1 [file nanomaterials-13-02619-s001.zip]

Archive with 1 entries (1 files):
- nanomaterials-2616438-supplementary.pdf
